# Supplementary material for: Abiraterone acetate plus prednisolone for metastatic patients starting hormone therapy: 5‐year follow‐up results from the STAMPEDE randomised trial (NCT00268476)
Source: Int J Cancer. 2022 May 16;151(3):422–34. doi: 10.1002/ijc.34018 (PMC9321995; doi:10.1002/ijc.34018)
Supplement: Supplementary file 2 — Appendix S2Supporting Information. [file IJC-151-422-s001.zip]

Archive with 5 entries (5 files):
- IJC_34018_Collaborators-lists_2021-09-15.pdf
- IJC_34018_STAMPEDE_Protocol_v1.1.pdf
- IJC_34018_STAMPEDE_Protocol_v12.0.pdf
- IJC_34018_STAMPEDE_Protocol_v19.0_Clean .pdf
- IJC_34018_STAMPEDE_Protocol_v7.0.pdf
